# Supplementary material for: Structural and functional characterization of an achromatopsia-associated mutation in a phototransduction channel
Source: Commun Biol. 2022 Mar 1;5:190. doi: 10.1038/s42003-022-03120-6 (PMC8888761; doi:10.1038/s42003-022-03120-6)
Supplement: Supplementary file 3 — Supplementary Data 2 [file 42003_2022_3120_MOESM3_ESM.xlsx]

## Sheet: Fig. 1c,d,e,f
TAX-4 WT W/O cGMP
V (mV)	Current density (pA/pF)
	Cell No.1	Cell No.2	Cell No.3	Cell No.4	Cell No.5	Cell No.6	Cell No.7	Cell No.8	Cell No.9	MEAN	S.D.
-100	-3.48916	-5.09304	-23.33	-3.21989	-13.3091	-9.16715	-3.5487	-7.0967	-15.4006	-9.29492	6.86032
-90	-3.07097	-4.69632	-20.6972	-2.66043	-10.9185	-7.37805	-2.69506	-5.88163	-14.6337	-8.07021	6.22932
-80	-2.90535	-3.62255	-18.4073	-2.42236	-9.10441	-6.34892	-2.54872	-5.23888	-9.67528	-6.69709	5.16424
-70	-2.44141	-3.23599	-16.0954	-2.07716	-7.57005	-5.47812	-2.56701	-4.7282	-6.57625	-5.64106	4.37209
-60	-2.06989	-2.57026	-13.7557	-1.64863	-6.16286	-4.98731	-2.128	-3.57477	-5.22108	-4.67983	3.76068
-50	-1.40189	-1.81071	-11.6761	-1.1963	-4.60307	-3.89485	-2.15239	-2.64145	-4.88491	-3.80685	3.24821
-40	-1.13652	-1.43998	-9.76231	-0.868955	-3.21282	-3.00822	-1.31704	-1.69053	-2.86792	-2.81159	2.74924
-30	-0.603031	-0.871446	-6.96913	-0.577319	-1.96669	-2.58073	-0.640229	-0.783631	-1.55477	-1.83855	2.04853
-20	-0.293737	-0.321	-4.44143	-0.297587	-0.601874	-1.56744	-0.0121948	0.325779	-0.703848	-0.87926	1.43471
-10	0.0969974	0.203451	-1.95799	0.00595175	0.957913	-0.712473	0.579255	1.39116	0.189093	0.0837067	0.971684
0	0.480412	0.606961	0.569698	0.303539	2.61943	0.284989	1.38411	2.77352	0.798394	1.09123	0.967414
10	0.838204	1.13141	2.93146	0.690403	4.39114	1.39328	2.54872	4.49047	1.53376	2.21654	1.4608
20	1.19691	1.65925	5.26556	1.04156	6.34935	2.34324	3.99381	6.92941	2.12205	3.43346	2.26865
30	1.45496	2.05146	7.63838	1.35105	8.28213	3.3882	4.7316	8.94572	2.66832	4.50131	3.03617
40	1.78073	2.55783	9.84527	1.6903	10.5031	4.32233	4.86574	10.513	3.06752	5.46065	3.77058
50	2.07904	2.97038	11.9858	2.0474	12.8682	5.24063	4.79867	11.6136	3.61379	6.3575	4.48963
60	2.41029	3.50952	14.1761	2.42236	14.9028	6.39642	4.9694	12.2299	4.33864	7.26171	5.0801
70	2.78273	4.11648	16.4051	2.75566	16.9457	7.59971	5.24378	13.3922	6.20857	8.38332	5.69205
80	3.42602	4.57425	18.5733	3.20799	18.7514	8.803	5.53036	14.1582	7.16454	9.35433	6.24363
90	3.77009	5.27163	20.7083	3.5889	20.6078	10.1804	6.04864	14.9858	7.74233	10.3227	6.83858
100	4.3905	5.79608	22.799	4.01743	22.4643	11.5579	6.54863	15.25	9.45467	11.3643	7.32762
TAX-4 WT With 100 µM cGMP
V (mV)	Current density (pA/pF)
	Cell No.1	Cell No.2	Cell No.3	Cell No.4	Cell No.5	Cell No.6	Cell No.7	Cell No.8	Cell No.9	MEAN	S.D.
-100	-171.423	-122.152	-209.109	-278.916	-192.138	-135.14	-197.062	-110.707	-160.125	-175.197	51.8307
-90	-140.745	-107.823	-184.739	-245.635	-164.49	-119.129	-168.732	-95.2999	-123.284	-149.986	46.6866
-80	-113.587	-94.1035	-160.924	-213.179	-143.005	-103.583	-148.526	-83.2447	-108.995	-129.905	40.7284
-70	-87.6271	-78.9616	-136.974	-180.204	-122.471	-87.4151	-129.639	-73.1936	-93.7014	-110.021	34.9853
-60	-62.2384	-65.2424	-112.771	-147.226	-104.98	-71.5901	-110.058	-62.9543	-80.1546	-90.8016	29.5069
-50	-39.1636	-51.1167	-89.2183	-114.54	-84.0766	-56.7749	-88.0462	-50.7229	-63.9804	-70.8488	24.3943
-40	-19.5235	-38.2105	-65.5126	-83.4909	-64.6356	-41.5627	-64.7848	-38.5827	-47.3965	-51.5222	19.5267
-30	-6.24693	-26.6254	-43.4677	-53.4173	-46.6961	-27.7281	-42.0094	-27.4567	-29.9469	-33.7327	14.2064
-20	0.116674	-14.7354	-24.5728	-28.2298	-30.0695	-15.8348	-22.4282	-16.7437	-14.7341	-18.5813	9.12342
-10	2.34564	-6.30066	-10.2474	-9.84015	-15.188	-6.41727	-7.70751	-7.83436	-3.853	-7.22697	4.80185
0	3.88671	0.101624	-1.5557	-0.373615	-4.29227	-1.12265	0.833244	0.0789509	1.79628	-0.0719379	2.27049
10	6.77439	4.57306	2.02886	3.4984	3.60048	1.14226	5.6244	7.85866	5.37734	4.49754	2.17043
20	11.8643	7.52015	4.80335	7.92841	9.19772	2.36787	9.9295	15.8813	8.3188	8.64571	3.88473
30	19.6912	11.89	10.1517	16.8879	15.4396	4.68672	14.9984	24.6388	11.8807	14.4739	5.76034
40	29.3654	16.0565	19.3239	31.0368	22.3025	9.16753	21.2477	33.3902	16.9095	22.0889	7.90021
50	40.4738	20.8328	31.2595	48.7495	32.0348	15.5309	29.9274	43.0283	22.9073	31.6383	10.9331
60	52.4888	28.0481	44.8724	67.6826	42.2152	23.2963	41.1067	53.6684	30.3146	42.6326	14.108
70	65.9816	36.3813	59.4942	87.836	55.2414	32.0618	53.6748	64.5879	39.3956	54.9616	17.425
80	80.3423	44.7144	74.2117	109.273	68.4405	41.4549	68.3955	75.9022	49.2693	68.0004	21.0798
90	96.2878	54.267	90.1222	131.246	81.9541	52.1275	85.0604	87.5141	61.5101	82.2321	24.5353
100	111.436	64.531	106.677	153.386	98.3528	61.8833	103.739	100.577	74.5704	97.2392	28.1324
TAX4_R421W W/O cGMP
V (mV)	Current density (pA/pF)
	Cell No.1	Cell No.2	Cell No.3	Cell No.4	Cell No.5	Cell No.6	MEAN	S.D.
-100	-2.68151	-8.78502	-9.38364	-4.06236	-6.98881	-5.85522	-6.29276	2.62513
-90	-2.34492	-7.25914	-8.05498	-3.54376	-6.41262	-4.95713	-5.42876	2.21364
-80	-1.97467	-6.21571	-6.07238	-2.98527	-5.45683	-4.13828	-4.47386	1.73954
-70	-1.71661	-6.12596	-5.97895	-2.2938	-4.74507	-3.51313	-4.06225	1.86171
-60	-1.34636	-5.47521	-6.14504	-1.98132	-3.81639	-2.92321	-3.61459	1.90768
-50	-0.998553	-3.84836	-4.98246	-1.64223	-3.30799	-1.98989	-2.79491	1.50745
-40	-0.819038	-3.34347	-4.67106	-1.24996	-2.38609	-1.39116	-2.31013	1.47237
-30	-0.516106	-2.1654	-3.11404	-0.784548	-1.85736	-0.360998	-1.46641	1.09051
-20	-0.168295	-0.908796	-1.44284	-0.46541	-0.976129	0.616339	-0.557521	0.723925
-10	0.145856	0.942455	0.0103801	0.0930819	-0.481286	1.61129	0.386962	0.75468
0	0.426349	3.16395	2.12793	0.558492	0.399942	2.93201	1.60145	1.29624
10	0.819038	5.53131	3.84065	1.21671	1.26083	4.57852	2.87451	2.0235
20	1.09953	9.50308	5.86477	1.80845	2.0336	6.40992	4.45323	3.32923
30	1.38002	15.0007	9.25907	2.32705	2.79281	8.48787	6.54126	5.31389
40	1.73905	15.9881	11.4389	2.63954	3.63337	10.3457	7.63077	5.78483
50	2.00833	17.2783	12.9233	3.10495	4.62305	11.3054	8.54056	6.1768
60	2.30004	17.6486	14.0547	3.44403	5.45005	11.8953	9.13212	6.27673
70	2.8498	18.7593	15.0304	3.80306	6.34484	12.5909	9.8964	6.50488
80	3.11908	19.814	15.591	4.6408	7.55822	13.3834	10.6844	6.60667
90	3.47811	20.6667	16.1515	5.26578	8.47334	13.9733	11.3348	6.6932
100	3.71372	21.0706	17.2206	5.56497	9.80874	14.5192	11.983	6.79336
TAX4_R421W W/O cGMP
V (mV)	Current density (pA/pF)
	Cell No.1	Cell No.2	Cell No.3	Cell No.4	Cell No.5	Cell No.6	MEAN	S.D.
-100	-11.5485	-13.025	-11.9916	-0.962654	-1.26687	-9.80603	-8.1001	5.51064
-90	-10.3656	-11.3496	-9.1833	-1.15423	-1.20588	-8.59927	-6.97631	4.58938
-80	-9.6766	-10.1081	-8.5458	-0.617823	-0.713203	-4.86279	-5.75405	4.35255
-70	-8.58516	-8.53152	-7.21035	-0.517247	-0.53021	-4.6125	-4.99783	3.75326
-60	-7.03032	-7.6208	-5.97382	-0.459775	-0.656897	-4.32645	-4.34468	3.13982
-50	-5.97547	-5.82085	-4.80873	-0.153258	-0.201761	-2.52972	-3.2483	2.67834
-40	-4.65843	-4.89725	-3.28093	-0.129312	0.0516134	-2.1811	-2.5159	2.15622
-30	-2.79871	-3.35504	-2.22026	0.162837	0.121995	-1.15312	-1.54039	1.49352
-20	-1.53655	-2.22524	-1.41789	0.320885	0.394138	-0.491642	-0.82605	1.07042
-10	-0.249994	-0.799024	-0.467134	0.723188	0.53021	-0.0715116	-0.055711	0.584768
0	1.46948	0.75177	0.670474	1.0776	0.797661	0.491642	0.876437	0.347677
10	3.25602	2.33693	1.85205	1.78642	0.914964	0.947529	1.84899	0.883944
20	5.76816	3.88773	3.01713	2.23661	1.15426	1.65371	2.95293	1.68759
30	7.8047	5.38268	4.30313	2.4665	1.23403	2.13641	3.88791	2.44455
40	9.11564	6.75734	5.67705	2.4665	1.43579	2.7532	4.70092	2.97048
50	10.1034	7.94299	7.13341	2.54792	1.52025	3.81693	5.51082	3.38269
60	11.2132	9.09857	8.13912	2.71555	1.66101	4.04934	6.14612	3.86381
70	12.2802	10.8599	9.91972	2.90712	1.80647	5.74775	7.25352	4.38659
80	13.7375	11.6675	11.3981	2.99812	2.05515	6.57013	8.07107	4.9049
90	14.8045	12.6169	12.8874	3.21843	2.28506	6.57013	8.7304	5.40132
100	16.0606	14.4211	14.2393	3.52973	2.60882	7.76795	9.77126	5.92302
CNGA3/CNGB3 W/O cGMP
V (mV)	Current density (pA/pF)
	Cell No.1	Cell No.2	Cell No.3	Cell No.4	Cell No.5	Cell No.6	Cell No.7	Cell No.8	Cell No.9	MEAN	S.D.
-100	-3.97487	-11.5722	-2.14421	-6.69434	-3.67154	-3.17383	-1.715	-2.20808	-3.19574	-4.26109	3.10843
-90	-3.08575	-9.3239	-1.79515	-5.47719	-2.99786	-2.68555	-1.24514	-1.8126	-2.66897	-3.45468	2.51059
-80	-2.14434	-7.67072	-1.24663	-4.69111	-2.35787	-2.0752	-1.33911	-1.27431	-2.31779	-2.79079	2.10825
-70	-1.56903	-6.61269	-0.914198	-4.20932	-1.95366	-1.70898	-0.798767	-1.17544	-1.68567	-2.29197	1.90604
-60	-1.09832	-4.62889	-0.531897	-3.42324	-1.38104	-1.54622	-0.82226	-0.692083	-1.08866	-1.69029	1.39459
-50	-0.836815	-4.09987	-0.349057	-2.96681	-1.01052	-1.46484	-0.869246	-0.900807	-1.01842	-1.50182	1.21988
-40	-0.679912	-2.77733	-0.232705	-2.13002	-0.538942	-1.05794	-0.540342	-0.856865	-0.491653	-1.03397	0.85314
-30	-0.130752	-2.24832	0.132974	-1.1918	-0.0673677	-0.325521	-0.258424	-0.648142	0.140472	-0.510764	0.772922
-20	0.366106	-0.330635	0.365679	-0.329646	0.404206	-0.244141	-0.187945	-0.351534	0.386298	0.00870999	0.356401
-10	1.09832	0.595142	0.897576	1.01429	0.943148	0.0813802	0.234931	0.230694	0.842833	0.659813	0.385954
0	1.72593	2.11606	1.42947	2.43431	1.27999	0.244141	0.540342	1.06559	1.65055	1.38738	0.702872
10	2.7458	4.23212	2.37691	4.38682	1.8863	0.569661	0.845753	2.13118	2.66897	2.42706	1.30346
20	3.71336	5.8853	3.30773	6.82113	2.35787	0.691732	1.17466	3.74604	3.72251	3.49115	1.98461
30	4.39328	7.00945	3.87287	9.10329	2.72839	1.05794	1.50356	5.08626	4.14393	4.32211	2.55056
40	4.83783	8.53037	4.08896	11.208	2.96418	1.30208	1.73849	5.53667	4.35464	4.95124	3.18195
50	5.12549	8.53037	4.10558	13.1098	3.09892	1.6276	1.90294	5.82229	4.53023	5.31702	3.59893
60	5.51775	8.99326	3.85625	14.6058	3.26733	2.11589	2.32582	5.87722	4.38976	5.66101	3.96036
70	6.09306	9.5884	3.77314	15.468	3.70522	2.31934	2.7252	5.76736	4.53023	5.99666	4.17191
80	6.32841	9.98517	3.80639	16.3301	3.77259	2.64486	2.7487	5.62455	4.6707	6.21239	4.41311
90	6.85142	11.3077	3.78976	16.888	4.14311	3.01107	3.05411	5.78933	4.88141	6.6351	4.62406
100	7.24368	11.7045	3.90612	17.5726	4.47995	3.37728	3.54746	5.97608	5.23259	7.00447	4.73169
CNGA3/CNGB3 With 100 µM cGMP
V (mV)	Current density (pA/pF)
	Cell No.1	Cell No.2	Cell No.3	Cell No.4	Cell No.5	Cell No.6	MEAN	S.D.
-100	-134.175	-158.979	-136.62	-267.479	-273.171	-150.239	-186.777	65.3718
-90	-121.799	-143.003	-121.014	-240.173	-244.736	-133.504	-167.371	58.7401
-80	-105.197	-120.114	-110.056	-215.105	-218.204	-114.154	-147.138	54.0782
-70	-92.5489	-97.4219	-90.3151	-186.012	-189.53	-96.3555	-125.364	48.421
-60	-76.5203	-80.5381	-75.494	-156.628	-162.879	-79.1814	-105.207	42.3365
-50	-57.7751	-58.8034	-58.2279	-126.343	-133.968	-60.5028	-82.6033	36.9241
-40	-45.0972	-43.5215	-42.5012	-96.2321	-103.272	-43.7222	-62.391	29.037
-30	-30.8496	-24.3686	-27.7103	-70.6991	-75.0744	-25.6223	-42.3874	23.7667
-20	-16.0889	-10.5342	-15.2437	-43.4222	-42.9507	-8.49446	-22.789	16.0534
-10	-7.21434	0.735809	-6.91249	-20.999	-16.8947	6.9437	-7.39017	10.4622
0	-1.14705	7.13048	0.0301855	-4.06901	6.1868	17.9379	4.34488	7.94347
10	3.44115	19.5854	5.82581	10.623	25.58	26.6407	15.2827	10.0491
20	9.02548	28.459	12.3761	25.8673	46.401	36.1304	26.3765	14.1265
30	15.3946	38.1891	21.0695	42.5502	69.3635	45.1572	38.6207	19.2404
40	23.9975	49.7118	32.208	61.3985	90.5414	54.6701	52.0879	23.503
50	32.5702	57.9741	43.7388	82.1504	110.886	63.9052	65.2042	28.1203
60	41.7164	69.2404	55.6018	104.588	130.875	75.8947	79.6527	32.8195
70	51.8588	80.0927	66.7704	127.389	155.265	86.4954	94.6452	39.0712
80	61.82	96.1235	77.4259	152.166	173.23	97.0035	109.628	43.6328
90	73.6829	110.626	91.0698	173.921	201.666	108.206	126.529	50.0605
100	81.9839	123.597	104.11	199.018	218.918	115.057	140.447	55.236
CNGA3_R410W/CNGB3 W/O cGMP
V (mV)	Current density (pA/pF)
	Cell No.1	Cell No.2	Cell No.3	Cell No.4	Cell No.5	Cell No.6	Cell No.7	Cell No.8	MEAN	S.D.
-100	-2.16013	-10.3354	-3.52126	-2.73632	-2.65888	-3.77652	-5.51076	-3.40493	-4.26302	2.65329
-90	-2.14481	-8.74922	-3.14058	-1.7102	-2.02392	-2.94346	-4.35304	-2.75292	-3.47727	2.28328
-80	-1.53201	-7.15038	-2.30521	-1.63419	-1.62708	-2.44363	-3.93626	-1.95602	-2.8231	1.91384
-70	-1.33285	-6.24944	-2.18889	-1.33016	-1.26991	-2.11041	-3.14901	-1.88358	-2.43928	1.66143
-60	-0.934524	-4.97417	-1.48041	-1.55818	-1.0318	-1.72165	-2.50068	-1.01423	-1.90196	1.34199
-50	-0.536202	-4.17475	-1.20548	-1.29215	-0.515902	-1.44396	-1.85236	-1.01423	-1.50438	1.1677
-40	-0.582163	-3.00735	-0.962266	-0.68408	-0.396848	-1.44396	-1.48189	-0.724453	-1.16038	0.84249
-30	-0.413642	-1.88435	-0.824799	-0.608071	0.198424	-0.610907	-0.833561	-0.181113	-0.644752	0.607862
-20	-0.383002	-0.837489	-0.0845948	0.152018	0.476217	-0.333222	-0.231545	0.253559	-0.123507	0.41611
-10	0.0459602	0.48219	0.306656	0.760089	0.714326	0.277685	0.370471	0.796898	0.469285	0.268391
0	0.367682	1.93511	0.592164	1.36816	1.3096	1.27735	0.879869	1.08668	1.10208	0.490988
10	0.658763	3.66084	1.51213	1.97623	1.98424	1.99933	1.20403	2.10091	1.88706	0.87324
20	1.01112	5.86877	2.31578	2.62231	2.57951	2.66578	1.75974	3.15137	2.7468	1.42092
30	1.14901	7.77849	3.19345	2.96435	2.8573	2.66578	2.36175	3.76716	3.34216	1.94533
40	1.25625	9.21237	3.78562	3.00235	3.29383	3.11007	2.82484	3.91205	3.79967	2.33289
50	1.53201	10.145	4.10285	3.11637	3.57163	3.22115	3.19532	4.12938	4.12672	2.56264
60	1.63925	11.046	4.46238	3.3824	3.57163	3.49883	4.1678	4.34672	4.51437	2.78466
70	1.66989	11.452	4.61042	3.49641	4.12721	3.72098	4.95505	4.49161	4.81545	2.86647
80	2.00693	12.0484	5.07569	3.68643	4.52406	3.77652	5.41814	4.6365	5.14659	2.98157
90	2.12949	12.537	5.2343	3.91446	5.07965	4.55403	6.71479	5.28851	5.68152	3.06575
100	2.12949	13.1524	5.45637	4.10448	5.43681	4.77618	7.17788	5.83185	6.00818	3.23499
CNGA3_R410W/CNGB3 With 100µM cGMP
V (mV)	Current density (pA/pF)
	Cell No.1	Cell No.2	Cell No.3	Cell No.4	Cell No.5	Cell No.6	Cell No.7	MEAN	S.D.
-100	-2.02905	-2.45743	-2.25209	-9.17732	-5.94612	-9.33838	-5.25212	-5.2075	3.15624
-90	-1.81633	-2.19032	-1.79444	-8.49603	-5.59635	-7.99561	-4.61634	-4.64363	2.8611
-80	-1.45633	-2.00334	-1.68605	-6.09149	-4.32842	-6.10352	-3.67648	-3.62081	1.99233
-70	-1.35816	-1.85643	-1.2525	-5.20983	-3.23539	-5.00488	-3.0407	-2.99398	1.63385
-60	-1.03089	-1.34892	-1.20432	-4.56862	-2.92934	-4.27246	-2.37728	-2.53312	1.45914
-50	-0.556353	-1.22872	-0.867113	-3.64688	-2.31724	-4.69971	-1.90735	-2.17477	1.51979
-40	-0.261813	-0.574291	-0.40947	-2.98563	-1.92374	-2.31934	-1.35449	-1.40411	1.04834
-30	0.0654533	-0.467446	-0.240865	-2.52476	-1.31164	-1.52588	-0.691068	-0.956602	0.892181
-20	0.409083	-0.280468	-0.0722595	-1.74329	-0.524657	-1.83105	-0.193499	-0.605164	0.855589
-10	0.752712	-0.0801337	0.337211	-0.82155	0.218607	-0.427246	0.248785	0.0326265	0.523836
0	1.19452	0.200334	0.939373	0.46087	0.743265	0.915527	0.884567	0.762637	0.332572
10	2.11087	0.387313	1.4211	1.94367	1.09304	2.19727	1.57564	1.5327	0.640876
20	2.78176	0.654425	2.5893	4.00756	2.05491	3.96729	2.01792	2.58188	1.17635
30	3.50175	0.774626	3.5648	5.55047	2.49212	5.06592	2.54313	3.35612	1.6266
40	3.5672	0.881471	4.49213	7.09338	2.92934	7.20215	2.87484	4.14865	2.31787
50	3.48539	1.00167	4.87751	8.25558	3.27911	7.44629	3.34477	4.52719	2.55001
60	3.38721	1.17529	4.97386	8.83667	4.02237	8.66699	3.89763	4.99429	2.81566
70	3.19085	1.52254	4.91364	9.79849	4.76564	10.0098	4.36755	5.50978	3.21798
80	3.09267	2.04341	4.91364	9.87864	5.20285	12.085	5.41798	6.09059	3.61189
90	2.97812	2.19032	5.17859	10.3395	5.68379	12.2681	6.21962	6.40829	3.68378
100	2.87994	2.32388	5.57602	11.0809	6.42705	13.9771	6.80011	7.00928	4.21445

## Sheet: Fig. 4e
TAX-4_WT
	Po
patch 1	0.230251
patch 2	0.352947
TAX-4_R421W
	Po
patch 3	0.228026
patch 6	0.0928467
patch 8	0.491307

## Sheet: Fig. 4f
CNGA3_WT/CNGB3
	Po
patch 2	0.288918
patch 3	0.277185
patch 6	0.212805
patch 8	0.26435
patch 10	0.263778
CNGA3_R410W/CNGB3
	Po
patch 4	0.505125
patch 7	0.0857045
patch 9	0.16879
patch 11	0.323348
patch 13	0.290726
patch 14	0.0653436
patch 15	0.175122
patch 16	0.159427

## Sheet: Fig. 4g
TAX-4_WT
	current (pA)	voltage (mV)	conductance (pS)
patch 1	2.8	80	35
patch 2	3.2	-100	32
TAX-4_R421W
	current (pA)	voltage (mV)	conductance (pS)
patch 1	2.6	-100	26
patch 2	3	-100	30
patch 3	4.3	-100	43
patch 4	2.2	-80	27.5
patch 5	2.3	-80	28.75
patch 6	3	80	37.5
patch 7	2.2	-80	27.5
patch 8	3	-80	37.5
patch 9	2.3	80	28.75

## Sheet: Fig. 4h
CNGA3_WT/CNGB3
	current (pA)	voltage (mV)	conductance (pS)
patch 1	2.8	-80	35
patch 2	3.6	80	45
patch 3	3.4	80	42.5
patch 4	2.6	80	32.5
patch 5	3.8	-120	31.6667
patch 6	4.3	-80	53.75
patch 7	3.4	80	42.5
patch 8	5.8	120	48.3333
patch 9	3.2	100	32
patch 10	3.8	80	47.5
CNGA3_R410W/CNGB3	current (pA)	voltage (mV)	conductance (pS)
patch 1	2.6	-80	32.5
patch 2	3.5	100	35
patch 3	1.7	-60	28.3333
patch 4	3	-60	50
patch 5	2.2	-80	27.5
patch 6	2.3	60	38.3333
patch 7	3.4	-80	42.5
patch 8	2.8	-80	35
patch 9	-2.5	-60	41.6667
patch 10	1.6	-40	40
patch 11	2	-40	50
patch 12	1.8	-60	30
patch 13	1.8	-40	45
patch 14	3.3	80	41.25
patch 15	4	80	50
patch 16	5.5	-120	45.8333
patch 17	3	80	37.5

## Sheet: Fig. 5b
HEK293 Cells
CNGA3_WT/CNGB3
	RSIsp
Well 1	0.136325
Well 2	-0.0807664
Well 3	-0.147544
Well 4	-0.128233
Well 5	0.292437
Well 6	-0.224828
Well 7	-0.118161
Well 8	0.10726
Well 9	-0.251303
Well 10	-0.0920656
Well 11	-0.397249
CNGA3_R410W/CNGB3
	RSIsp
Well 1	0.632117
Well 2	0.652968
Well 3	-0.127253
Well 4	0.0841588
Well 5	0.15392
Well 6	0.160657
Well 7	0.165647
Well 8	0.423084
Well 9	0.03886
Well 10	0.537368

## Sheet: Fig. 5c
661W cells
CNGA3_WT/CNGB3
	RSIsp
Well 1	-0.0867828
Well 2	-0.215213
Well 3	-0.0879916
Well 4	-0.100793
Well 5	-0.36938
CNGA3_R410W/CNGB3
	RSIsp
Well 1	0.198529
Well 2	0.00553612
Well 3	0.231298
Well 4	0.40798
Well 5	-0.0215729
Well 6	0.271226

## Sheet: Fig. 5d
HEK293 Cells
CNGA3_WT/CNGB3
	RSIcGMP
Well 1	2.27029
Well 2	1.46267
Well 3	3.39688
Well 4	2.10436
Well 5	3.68735
Well 6	5.65752
Well 7	3.15566
Well 8	2.3702
Well 9	6.17433
Well 10	4.00309
Well 11	14.2547
CNGA3_R410W/CNGB3
	RSIcGMP
Well 4	0.23666
Well 5	0.200556
Well 7	0.0822483
Well 8	-0.0768708

## Sheet: Fig. 5e
661W cells
CNGA3_WT/CNGB3
	RSIcGMP
Well 1	1.78581
Well 2	4.45496
Well 3	2.24248
Well 4	2.51878
Well 5	2.52536
CNGA3_R410W/CNGB3
	RSIcGMP
Well 3	-0.174591
Well 6	0.0274273

## Sheet: Fig. 6a,b
	HEK293 Cells					661W cells
	CNGA3/CNGB3	CNGA3_R410W/CNGB3				CNGA3/CNGB3	CNGA3_R410W/CNGB3
	Normalized_RFU					Normalized_RFU
Well1	1.00187	0.990664				1.16981	0.973838
Well2	1.01851	0.989519				1.13895	0.878346
Well3	1.00592	0.866662				1.06134	0.891092
Well4	0.997049	0.856162				1.00827	0.972584
Well5	0.932398	0.939043				1.02941	1.01104
Well6	0.97414	0.970787				1.07314	0.906156
Well7	0.952977	0.886319				1.04958	0.844221
Well8	0.966108	0.857829				0.988098	1.01912
Well9	1.02243	0.992069				0.982398	0.916798
Well10	1.03765	0.962836				0.994719	0.752064
Well11	1.05176	0.900735				0.998644	0.801394
Well12	1.03955	0.903706				0.982114	0.948061
Well13	1.01696	0.971971				1.00896	0.828566
Well14	1.01381	0.955066				0.995618	0.723945
Well15	1.0346	0.8763				1.00318	0.979111
Well16	1.03612	0.858612				1.07125	1.10948
Well17	0.903833	0.873644				0.937798	0.950071
Well18	1.01128	0.884377				0.9417	1.09437
Well19	1.01157	0.86556				0.983628	1.00439
Well20	1.00742	0.862894				0.866498	0.981145
Well21	1.03905	0.861873				0.96005	0.988854
Well22	1.03546	0.85964				0.987246	1.02106
Well23	1.01588	0.853546				0.972726	1.12885
Well24	0.925593	0.855191				0.966483	0.963858
Well25	1.01827	0.842814				0.942172	0.952058
Well26	1.02497	0.856887				0.93302	1.00266
Well27	0.992394	0.851746				0.93924	1.03792
Well28	0.912783	0.842398				0.915899	1.02518
Well29	1.04551	0.855381				0.910814	0.973838
Well30	0.965185	0.854862				0.892865	0.980459
Well31	0.989308	0.866425				0.911642	1.03823
Well32	0.996824	0.864192				0.943686	0.977621
Well33	0.994287	1.00559				1.00534	0.975918
Well34	0.987331	0.944483				1.10861	0.992378
Well35	0.985682	0.948193				0.943023	0.962297
Well36	1.01551	0.972316				0.980317	0.975753
Well37	0.999255	1.00906				1.03563	0.869052
Well38	1.00448	0.974048				1.23078	0.908331
Well39	1.01663	0.965519				1.07943	1.01085
Well40		0.985132				1.05594	0.919517
Well41		0.920756				1	0.864275
Well42		0.885661				1.04063	0.892677
Well43		0.891623				1.08267	0.898943
Well44		0.888283				1.05174	0.90093
Well45		0.871856				1.05123	0.860562
Well46		0.894477				0.993955	0.90644
Well47		0.926993				0.979857	0.995665
Well48		0.897627				0.918833	0.934487
Well49						0.967189	0.84895
Well50						0.857522	0.896342
Well51						0.892924	1.03168
Well52						1.01837	1.05481
Well53						1.0331	0.958997
Well54						1.1008	0.985223
Well55						1.0358	1.01856
Well56						0.975381	0.94382
Well57							0.775288
Well58							0.721598
Well59							0.792465
Well60							0.85114
Well61							0.823612
Well62							0.811642
Well63							0.791131
Well64							0.804753

[truncated: 1 more sheets: Supplementary Fig. 11]
